# Supplementary material for: A novel multifunctional oligonucleotide microarray for Toxoplasma gondii
Source: BMC Genomics. 2010 Oct 25;11:603. doi: 10.1186/1471-2164-11-603 (PMC3017859; doi:10.1186/1471-2164-11-603)
Supplement: Additional file 8 — Human and mouse genes included on the array. The table describes human and mouse probesets available on commercial Affymetrix arrays that were included on the T. gondii microarray. [file 1471-2164-11-603-S8.XLS]

## Sheet: Sheet1
		Table S1. Genes for Profiling the Host Response
Mouse Genome 430 2.0 Probe Set	Mm Gene Symbol	Mm Gene Name	Mm Gene ID	Hs Gene ID	Hs Gene Name	Hs Gene Symbol	Human Genome U133 Plus 2.0 Probe Set
1421688_a_at	Ccl1	chemokine (C-C motif) ligand 1	20290	6346	chemokine (C-C motif) ligand 1	CCL1	207533_at
1420380_at	Ccl2	chemokine (C-C motif) ligand 2	20296	6357	chemokine (C-C motif) ligand 13	CCL13	206407_s_at
1419561_at	Ccl3	chemokine (C-C motif) ligand 3	20302	6349	chemokine (C-C motif) ligand 3-like 1	CCL3L1	205114_s_at
1421578_at	Ccl4	chemokine (C-C motif) ligand 4	20303	6351	chemokine (C-C motif) ligand 4	CCL4	204103_at
1418126_at	Ccl5	chemokine (C-C motif) ligand 5	20304	6352	chemokine (C-C motif) ligand 5	CCL5	1405_i_at
1417266_at	Ccl6	chemokine (C-C motif) ligand 6	20305	6353	chemokine (C-C motif) ligand 6	CCL6
1421228_at	Ccl7	chemokine (C-C motif) ligand 7	20306	6354	chemokine (C-C motif) ligand 7	CCL7	208075_s_at
1419684_at	Ccl8	chemokine (C-C motif) ligand 8	20307	6355	chemokine (C-C motif) ligand 8	CCL8	214038_at
1448898_at	Ccl9	chemokine (C-C motif) ligand 9	20308	337988	chemokine (C-C motif) ligand 9	CCL9
1417789_at	Ccl11	small chemokine (C-C motif) ligand 11	20292	6356	chemokine (C-C motif) ligand 11	CCL11	210133_at
1419282_at	Ccl12	chemokine (C-C motif) ligand 12	20293	6347	chemokine (C-C motif) ligand 2	CCL2	216598_s_at
1419413_at	Ccl17	chemokine (C-C motif) ligand 17	20295	6361	chemokine (C-C motif) ligand 17	CCL17	207900_at
1449277_at	Ccl19	chemokine (C-C motif) ligand 19	24047	6363	chemokine (C-C motif) ligand 19	CCL19	210072_at
1422029_at	Ccl20	chemokine (C-C motif) ligand 20	20297	6364	chemokine (C-C motif) ligand 20	CCL20	205476_at
	Ccl21a	chemokine (C-C motif) ligand 21a	20298	6366	chemokine (C-C motif) ligand 21	CCL21	204606_at
	Ccl21b	chemokine (C-C motif) ligand 21b	18829	6366	chemokine (C-C motif) ligand 21	CCL21	204606_at
	Ccl22	chemokine (C-C motif) ligand 22	20299	6367	chemokine (C-C motif) ligand 22	CCL22	207861_at
1418777_at	Ccl25	chemokine (C-C motif) ligand 25	20300	6370	chemokine (C-C motif) ligand 25	CCL25
1419188_s_at	Ccl27	chemokine (C-C motif) ligand 27	20301	10850	chemokine (C-C motif) ligand 27	CCL27	207955_at
1450217_at	Ccl28	chemokine (C-C motif) ligand 28	56838	56477	chemokine (C-C motif) ligand 28	CCL28	224027_at
1457644_s_at	Cxcl1	chemokine (C-X-C motif) ligand 1	14825	2920	chemokine (C-X-C motif) ligand 2	CXCL2	1569203_at
1449984_at	Cxcl2	chemokine (C-X-C motif) ligand 2	20310	2919	chemokine (C-X-C motif) ligand 1 (melanomagrowth stimulating activity, alpha)	CXCL1	204470_at
1419728_at	Cxcl5	chemokine (C-X-C motif) ligand 5	20311	6372	chemokine (C-X-C motif) ligand 6 (granulocytechemotactic protein 2)	CXCL6	206336_at
1418652_at	Cxcl9	chemokine (C-X-C motif) ligand 9	17329	4283	chemokine (C-X-C motif) ligand 9	CXCL9	203915_at
1418930_at	Cxcl10	chemokine (C-X-C motif) ligand 10	15945	3627	chemokine (C-X-C motif) ligand 10	CXCL10	204533_at
1417574_at	Cxcl12	chemokine (C-X-C motif) ligand 12	20315	6387	chemokine (C-X-C motif) ligand 12 (stromalcell-derived factor 1)	CXCL12	203666_at
1417851_at	Cxcl13	chemokine (C-X-C motif) ligand 13	55985	10563	chemokine (C-X-C motif) ligand 13 (B-cellchemoattractant)	CXCL13	205242_at
1418456_a_at	Cxcl14	chemokine (C-X-C motif) ligand 14	57266	9547	chemokine (C-X-C motif) ligand 14	CXCL14	218002_s_at
1421404_at	Cxcl15	chemokine (C-X-C motif) ligand 15	20309	6374	chemokine (C-X-C motif) ligand 5	CXCL5	207852_at
1419412_at	Xcl1	chemokine (C motif) ligand 1	16963	6375	chemokine (C motif) ligand 1	XCL1	206365_at
1415803_at	Cx3cl1	chemokine (C-X3-C motif) ligand 1	20312	6376	chemokine (C-X3-C motif) ligand 1	CX3CL1	203687_at
1419609_at	Ccr1	chemokine (C-C motif) receptor 1	12768	1230	chemokine (C-C motif) receptor 1	CCR1	205098_at
1421186_at	Ccr2	chemokine (C-C motif) receptor 2	12772	1231	chemokine (C-C motif) receptor 2	CCR2	206978_at
	Ccr3	chemokine (C-C motif) receptor 3	12771	1232	chemokine (C-C motif) receptor 3	CCR3	208304_at
1421655_a_at	Ccr4	chemokine (C-C motif) receptor 4	12773	1233	chemokine (C-C motif) receptor 4	CCR4	208376_at
1422259_a_at	Ccr5	chemokine (C-C motif) receptor 5	12774	1234	chemokine (C-C motif) receptor 5	CCR5	206991_s_at
1450357_a_at	Ccr6	chemokine (C-C motif) receptor 6	12458	1235	chemokine (C-C motif) receptor 6	CCR6	206983_at
1423466_at	Ccr7	chemokine (C-C motif) receptor 7	12775	1236	chemokine (C-C motif) receptor 7	CCR7	206337_at
1422291_at	Ccr8	chemokine (C-C motif) receptor 8	12776	1237	chemokine (C-C motif) receptor 8	CCR8	208059_at
1421919_a_at	Ccr9	chemokine (C-C motif) receptor 9	12769	10803	chemokine (C-C motif) receptor 9	CCR9	207445_s_at
1432273_a_at	Dfy	Duffy blood group	13349	2532	Duffy blood group	FY	208335_s_at
1449925_at	Cxcr3	chemokine (C-X-C motif) receptor 3	12766	2833	chemokine (C-X-C motif) receptor 3	CXCR3	207681_at
1448710_at	Cxcr4	chemokine (C-X-C motif) receptor 4	12767	7852	chemokine (C-X-C motif) receptor 4	CXCR4	209201_x_at
1422812_at	Cxcr6	chemokine (C-X-C motif) receptor 6	80901	10663	chemokine (C-X-C motif) receptor 6	CXCR6	206974_at
1417625_s_at	Cmkor1	chemokine orphan receptor 1	12778	57007	chemokine orphan receptor 1	CMKOR1	1557453_at
1450019_at	Cx3cr1	chemokine (C-X3-C) receptor 1	13051	1524	chemokine (C-X3-C motif) receptor 1	CX3CR1	1568934_at
1450564_x_at	Ifna1	interferon alpha family, gene 1	15962	3439	interferon, alpha 1	IFNA1	208375_at
1422305_at	Ifnb1	interferon beta 1, fibroblast	15977	3456	interferon, beta 1, fibroblast	IFNB1	208173_at
1425947_at	Ifng	interferon gamma	15978	3458	interferon, gamma	IFNG	210354_at
1442222_at	Ifnar1	interferon (alpha and beta) receptor 1	15975	3454	interferon (alpha, beta and omega) receptor 1	IFNAR1	204191_at
1427691_a_at	Ifnar2	interferon (alpha and beta) receptor 2	15976	3455	interferon (alpha, beta and omega) receptor 2	IFNAR2	204785_x_at
1448167_at	Ifngr1	interferon gamma receptor 1	15979	3459	interferon gamma receptor 1	IFNGR1	202727_s_at
1423557_at	Ifngr2	interferon gamma receptor 2	15980	3460	interferon gamma receptor 2 (interferon gammatransducer 1)	IFNGR2	201642_at
1421473_at	Il1a	interleukin 1 alpha	16175	3552	interleukin 1, alpha	IL1A	210118_s_at
1449399_a_at	Il1b	interleukin 1 beta	16176	3553	interleukin 1, beta	IL1B	205067_at
1449990_at	Il2	interleukin 2	16183	3558	interleukin 2	IL2	207849_at
1450566_at	Il3	interleukin 3	16187	3562	interleukin 3 (colony-stimulating factor,multiple)	IL3	207906_at
1449864_at	Il4	interleukin 4	16189	3565	interleukin 4	IL4	207538_at
1450550_at	Il5	interleukin 5	16191	3567	interleukin 5 (colony-stimulating factor,eosinophil)	IL5	207952_at
1450297_at	Il6	interleukin 6	16193	3569	interleukin 6 (interferon, beta 2)	IL6	205207_at
1422080_at	Il7	interleukin 7	16196	3574	interleukin 7	IL7	206693_at
1450565_at	Il9	interleukin 9	16198	3578	interleukin 9	IL9	208193_at
1450330_at	Il10	interleukin 10	16153	3586	interleukin 10	IL10	207433_at
1449982_at	Il11	interleukin 11	16156	3589	interleukin 11	IL11	206924_at
1425454_a_at	Il12a	interleukin 12a	16159	3592	interleukin 12A (natural killer cellstimulatory factor 1, cytotoxic lymphocyte maturation factor 1, p35)	IL12A	207160_at
1419530_at	Il12b	interleukin 12b	16160	3593	interleukin 12B (natural killer cellstimulatory factor 2, cytotoxic lymphocyte maturation factor 2, p40)	IL12B	207901_at
1420802_at	Il13	interleukin 13	16163	3596	interleukin 13	IL13	207844_at
1418219_at	Il15	interleukin 15	16168	3600	interleukin 15	IL15	205992_s_at
1417391_a_at	Il16	interleukin 16	16170	3603	interleukin 16 (lymphocyte chemoattractantfactor)	IL16	1555016_at
1421672_at	Il17	interleukin 17	16171	3605	interleukin 17 (cytotoxicT-lymphocyte-associated serine esterase 8)	IL17	208402_at
1417932_at	Il18	interleukin 18	16173	3606	interleukin 18 (interferon-gamma-inducingfactor)	IL18	206295_at
	Il19	interleukin 19	329244	29949	interleukin 19	IL19	220745_at
1421608_at	Il20	interleukin 20	58181	50604	interleukin 20	IL20	224071_at
1450334_at	Il21	interleukin 21	60505	59067	interleukin 21	IL21	221271_at
1427624_s_at	Il22	interleukin 22	50929	50616	interleukin 22	IL22	221165_s_at
1419529_at	Il23a	interleukin 23, alpha subunit p19	83430	51561	interleukin 23, alpha subunit p19	IL23A	220054_at
	Il27	interleukin 27	246779	246778	interleukin 27	IL27	1552995_at
1421843_at	Il1rap	interleukin 1 receptor accessory protein	16180	3556	interleukin 1 receptor accessory protein	IL1RAP	205227_at
1423017_a_at	Il1rn	interleukin 1 receptor antagonist	16181	3557	interleukin 1 receptor antagonist	IL1RN	212657_s_at
1448950_at	Il1r1	interleukin 1 receptor, type I	16177	3554	interleukin 1 receptor, type I	IL1R1	202948_at
1419532_at	Il1r2	interleukin 1 receptor, type II	16178	7850	interleukin 1 receptor, type II	IL1R2	205403_at
1420692_at	Il2ra	interleukin 2 receptor, alpha chain	16184	3559	interleukin 2 receptor, alpha	IL2RA	206341_at
1417546_at	Il2rb	interleukin 2 receptor, beta chain	16185	3560	interleukin 2 receptor, beta	IL2RB	205291_at
1416295_a_at	Il2rg	interleukin 2 receptor, gamma chain	16186	3561	interleukin 2 receptor, gamma (severe combinedimmunodeficiency)	IL2RG	204116_at
1419712_at	Il3ra	nterleukin 3 receptor, alpha chain	16188	3563	interleukin 3 receptor, alpha (low affinity)	IL3RA	206148_at
1450200_s_at	Csf2rb1	colony stimulating factor 2 receptor, beta 1, low-affinity (granulocyte-macrophage)	12983	1439	colony stimulating factor 2 receptor, beta,low-affinity (granulocyte-macrophage)	CSF2RB	205159_at
1449360_at	Csf2rb2	colony stimulating factor 2 receptor, beta 2, low-affinity (granulocyte-macrophage)	12984	1439	colony stimulating factor 2 receptor, beta,low-affinity (granulocyte-macrophage)	CSF2RB	205159_at
1421034_a_at	Il4ra	interleukin 4 receptor, alpha	16190	3566	interleukin 4 receptor	IL4R	203233_at
1421620_at	Il5ra	interleukin 5 receptor, alpha	16192	3568	interleukin 5 receptor, alpha	IL5RA	207902_at
1422270_a_at	Il6ra	interleukin 6 receptor, alpha	16194	3570	interleukin 6 receptor	IL6R	205945_at
1448575_at	Il7r	interleukin 7 receptor	16197	3575	interleukin 7 receptor	IL7R	205798_at
	Il8ra	interleukin 8 receptor, alpha	227288	3577	interleukin 8 receptor, alpha	IL8RA
1421734_at	Il8rb	interleukin 8 receptor, beta	12765	3579	interleukin 8 receptor, beta	IL8RB	207008_at
1421570_at	Il9r	interleukin 9 receptor	16199	3581	interleukin 9 receptor	IL9R	217212_s_at
1448731_at	Il10ra	interleukin 10 receptor, alpha	16154	3587	interleukin 10 receptor, alpha	IL10RA	204912_at
1419455_at	Il10rb	interleukin 10 receptor, beta	16155	3588	interleukin 10 receptor, beta	IL10RB	209575_at
1417505_s_at	Il11ra1	interleukin 11 receptor, alpha chain 1	16157	3590	interleukin 11 receptor, alpha	IL11RA	1552646_at
	Il11ra2	interleukin 11 receptor, alpha chain 2	16158	3590	interleukin 11 receptor, alpha	IL11RA	1552646_at
	Il12rb1	interleukin 12 receptor, beta 1	16161	3594	interleukin 12 receptor, beta 1	IL12RB1	1552584_at
1421623_at	Il12rb2	interleukin 12 receptor, beta 2	16162	3595	interleukin 12 receptor, beta 2	IL12RB2	1560999_a_at
1425625_at	Il13ra1	interleukin 13 receptor, alpha 1	16164	3597	interleukin 13 receptor, alpha 1	IL13RA1	201887_at
1422177_at	Il13ra2	interleukin 13 receptor, alpha 2	16165	3598	interleukin 13 receptor, alpha 2	IL13RA2	206172_at
1422397_a_at	Il15ra	interleukin 15 receptor, alpha chain	16169	3601	interleukin 15 receptor, alpha	IL15RA	207375_s_at
1420904_at	Il17r	interleukin 17 receptor	16172	23765	interleukin 17 receptor	IL17R	205707_at
1421628_at	Il18r1	interleukin 18 receptor 1	16182	8809	interleukin 18 receptor 1	IL18R1	206618_at
1421291_at	Il18rap	nterleukin 18 receptor accessory protein	16174	8807	interleukin 18 receptor accessory protein	IL18RAP	207072_at
1450456_at	Il21r	interleukin 21 receptor	60504	50615	interleukin 21 receptor	IL21R	219971_at
1449508_at	Il27ra	interleukin 27 receptor, alpha	50931	9466	interleukin 27 receptor, alpha	IL27RA	205926_at
1449049_at	Tlr1	toll-like receptor 1	21897	7096	toll-like receptor 1	TLR1	210176_at
1419132_at	Tlr2	toll-like receptor 2	24088	7097	toll-like receptor 2	TLR2	204924_at
1422781_at	Tlr3	toll-like receptor 3	142980	7098	toll-like receptor 3	TLR3	206271_at
1418162_at	Tlr4	toll-like receptor 4	21898	7099	toll-like receptor 4	TLR4	1552798_a_at
	Tlr5	toll-like receptor 5	53791	7100	toll-like receptor 5	TLR5	210166_at
1421352_at	Tlr6	toll-like receptor 6	21899	10333	toll-like receptor 6	TLR6	207446_at
1422010_at	Tlr7	toll-like receptor 7	170743	51284	toll-like receptor 7	TLR7	220146_at
1450267_at	Tlr8	toll-like receptor 8	170744	51311	toll-like receptor 8	TLR8	220832_at
1422083_at	Tlr9	toll-like receptor 9	81897	54106	toll-like receptor 9	TLR9	223903_at
1420915_at	Stat1	signal transducer and activator of transcription 1	20846	6772	signal transducer and activator oftranscription 1, 91kDa	STAT1	200887_s_at
1421911_at	Stat2	signal transducer and activator of transcription 2	20847	6773	signal transducer and activator oftranscription 2, 113kDa	STAT2	205170_at
1426587_a_at	Stat3	signal transducer and activator of transcription 3	20848	6774	signal transducer and activator oftranscription 3 (acute-phase response factor)	STAT3	208991_at
1448713_at	Stat4	signal transducer and activator of transcription 4	20849	6775	signal transducer and activator oftranscription 4	STAT4	206118_at
1421469_a_at	Stat5a	signal transducer and activator of transcription 5A	20850	6776	signal transducer and activator oftranscription 5A	STAT5A
1422102_a_at	Stat5b	signal transducer and activator of transcription 5B	20851	6777	signal transducer and activator oftranscription 5B	STAT5B	1555086_at
1421708_a_at	Stat6	signal transducer and activator of transcription 6	20852	6778	signal transducer and activator oftranscription 6, interleukin-4 induced	STAT6	201331_s_at
1450446_a_at	Socs1	suppressor of cytokine signaling 1	12703	8651	suppressor of cytokine signaling 1	SOCS1	209999_x_at
1438470_at	Socs2	suppressor of cytokine signaling 2	216233	8835	suppressor of cytokine signaling 2	SOCS2	203372_s_at
1416576_at	Socs3	suppressor of cytokine signaling 3	12702	9021	suppressor of cytokine signaling 3	SOCS3	206360_s_at
1421273_at	Socs4	suppressor of cytokine signaling 4	67296	122809	suppressor of cytokine signaling 4	SOCS4	1552792_at
1423349_at	Socs5	suppressor of cytokine signaling 5	56468	9655	suppressor of cytokine signaling 5	SOCS5	208127_s_at
1435492_at	Socs6	suppressor of cytokine signaling 6	54607	9306	suppressor of cytokine signaling 6	SOCS6	206020_at
1420766_at	Socs7	suppressor of cytokine signaling 7	192157	30837	suppressor of cytokine signaling 7	SOCS7	214015_at
1449498_at	Marco	macrophage receptor with collagenous structure	17167	8685	macrophage receptor with collagenous structure	MARCO	205819_at
1423166_at	Cd36	CD36 antigen	12491	948	CD36 antigen (collagen type I receptor,thrombospondin receptor)	CD36	206488_s_at
	Olr1	oxidized low density lipoprotein (lectin-like) receptor 1	108078	4973	oxidised low density lipoprotein (lectin-like)receptor 1	OLR1	210004_at
1424714_at	Aldoc	aldolase 3, C isoform	11676	230	aldolase C, fructose-bisphosphate	ALDOC	202022_at
1433612_at	Ap2s1	adaptor-related protein complex 2, sigma 1 subunit	232910	1175	adaptor-related protein complex 2, sigma 1subunit	AP2S1	202120_x_at
1422670_at	Rnd2	Rho family GTPase 2	11858	8153	Rho family GTPase 2	RND2	213467_at
1436512_at	Arl7	ADP-ribosylation factor-like 7	320982	10123	ADP-ribosylation factor-like 4C	ARL4C	202206_at
1428112_at	Armet	arginine-rich, mutated in early stage tumors	74840	7873	arginine-rich, mutated in early stage tumors	ARMET	202655_at
	Gm937	gene model 937, (NCBI)	545192	8938	BAI1-associated protein 3	BAIAP3	216356_x_at
	Gm16	gene model 16, (NCBI)	216781	25893	tripartite motif-containing 58	TRIM58	215047_at
1425921_a_at	1810055G02Rik	RIKEN cDNA 1810055G02 gene	72056	53838	chromosome 11 open reading frame 24	C11orf24	218299_at
1415816_at	Cct7	chaperonin subunit 7 (eta)	12468	10574	chaperonin containing TCP1, subunit 7 (eta)	CCT7	200812_at
1423617_at	Cog8	component of oligomeric golgi complex 8	97484	84342	component of oligomeric golgi complex 8	COG8	219575_s_at
1418321_at	Dci	dodecenoyl-Coenzyme A delta isomerase (3,2 trans-enoyl-Coenyme A isomerase)	13177	1632	dodecenoyl-Coenzyme A delta isomerase (3,2trans-enoyl-Coenzyme A isomerase)	DCI	209759_s_at
1434007_at	Gyltl1b	glycosyltransferase-like 1B	228366	120071	glycosyltransferase-like 1B	GYLTL1B	227829_at
1420589_at	Has3	hyaluronan synthase 3	15118	3038	hyaluronan synthase 3	HAS3	1552980_at
1436285_at	4933409I22	hypothetical protein 4933409I22	244608	29070	HSPC065 protein	HSPC065	222890_at
1416067_at	Ifrd1	interferon-related developmental regulator 1	15982	3475	interferon-related developmental regulator 1	IFRD1	202146_at
1430024_at	Yipf6	Yip1 domain family, member 6	77929	286451	Yip1 domain family, member 6	YIPF6	212340_at
1442918_at	Nav3	neuron navigator 3	260315	89795	neuron navigator 3	NAV3	1552658_a_at
1427005_at	Plk2	polo-like kinase 2 (Drosophila)	20620	10769	polo-like kinase 2 (Drosophila)	PLK2	201939_at
1425114_at	Rbbp6	retinoblastoma binding protein 6	19647	5930	retinoblastoma binding protein 6	RBBP6	1552329_at
1416286_at	Rgs4	regulator of G-protein signaling 4	19736	5999	regulator of G-protein signalling 4	RGS4	204337_at
1425465_a_at	Senp2	SUMO/sentrin specific peptidase 2	75826	59343	SUMO1/sentrin/SMT3 specific peptidase 2	SENP2	218122_s_at
1433973_at	Sephs1	selenophosphate synthetase 1	109079	22929	selenophosphate synthetase 1	SEPHS1	208939_at
1416318_at	Serpinb1a	serine (or cysteine) peptidase inhibitor, clade B, member 1a	66222	1992	serpin peptidase inhibitor, clade B(ovalbumin), member 1	SERPINB1	212268_at
1450191_a_at	Sox13	SRY-box containing gene 13	20668	9580	SRY (sex determining region Y)-box 13	SOX13	1569111_at
1428460_at	Syn2	synapsin II	20965	6854	synapsin II	SYN2	1553037_a_at
1441962_at	Alox5	arachidonate 5-lipoxygenase	11689	240	arachidonate 5-lipoxygenase	ALOX5	204445_s_at
1418496_at	Foxa1	forkhead box A1	15375	3169	forkhead box A1	FOXA1
1451535_at	Il31ra	interleukin 31 receptor A	218624	133396	interleukin 31 receptor A	IL31RA	1553032_at
1421712_at	Sele	selectin, endothelial cell	20339	6401	selectin E (endothelial adhesion molecule 1)	SELE	206211_at
	Smad6	MAD homolog 6 (Drosophila)	17130	4091	SMAD, mothers against DPP homolog 6(Drosophila)	SMAD6	207069_s_at
1439083_at	Ahi1	Abelson helper integration site	52906	54806	Abelson helper integration site	AHI1	220841_s_at
1417225_at	Arl6ip5	ADP-ribosylation factor-like 6 interacting protein 5	65106	10550	ADP-ribosylation-like factor 6 interactingprotein 5	ARL6IP5	200760_s_at
1449363_at	Atf3	activating transcription factor 3	11910	467	activating transcription factor 3	ATF3	1554420_at
1418854_at	Birc2	baculoviral IAP repeat-containing 2	11797	329	baculoviral IAP repeat-containing 2	BIRC2	202076_at
1421392_a_at	Birc3	baculoviral IAP repeat-containing 3	11796	330	baculoviral IAP repeat-containing 3	BIRC3	210538_s_at
1428431_at	2310047A01Rik	RIKEN cDNA 2310047A01 gene	71918	219654	chromosome 10 open reading frame 56	C10orf56	1559641_at
1428485_at	Car12	carbonic anyhydrase 12	76459	771	carbonic anhydrase XII	CA12	203963_at
1424996_at	Cflar	CASP8 and FADD-like apoptosis regulator	12633	8837	CASP8 and FADD-like apoptosis regulator	CFLAR	208485_x_at
1452721_a_at	2900091E11Rik	RIKEN cDNA 2900091E11 gene	67282	51019	CGI-116 protein	CGI-116	218628_at
1419427_at	Csf3	colony stimulating factor 3 (granulocyte)	12985	1440	colony stimulating factor 3 (granulocyte)	CSF3	207442_at
1438148_at	Gm1960	gene model 1960, (NCBI)	330122	2921	chemokine (C-X-C motif) ligand 3	CXCL3	207850_at
1420526_at	Dcbld2	discoidin, CUB and LCCL domain containing 2	73379	131566	discoidin, CUB and LCCL domain containing 2	DCBLD2	213865_at
1416457_at	Ddah2	dimethylarginine dimethylaminohydrolase 2	51793	23564	dimethylarginine dimethylaminohydrolase 2	DDAH2	202262_x_at
1420360_at	Dkk1	dickkopf homolog 1 (Xenopus laevis)	13380	22943	dickkopf homolog 1 (Xenopus laevis)	DKK1	204602_at
1421425_a_at	Dscr1l1	Down syndrome critical region gene 1-like 1	53901	10231	Down syndrome critical region gene 1-like 1	DSCR1L1	203498_at
1418829_a_at	Eno2	enolase 2, gamma neuronal	13807	2026	enolase 2 (gamma, neuronal)	ENO2	201313_at
1418773_at	Fads3	fatty acid desaturase 3	60527	3995	fatty acid desaturase 3	FADS3	204257_at
1425896_a_at	Fbn1	fibrillin 1	14118	2200	fibrillin 1 (Marfan syndrome)	FBN1	202765_s_at
1417872_at	Fhl1	four and a half LIM domains 1	14199	2273	four and a half LIM domains 1	FHL1	201539_s_at
1424612_at	Npal2	NIPA-like domain containing 2	223473	79815	NIPA-like domain containing 2	NPAL2	220128_s_at
1428223_at	Mfsd2	major facilitator superfamily domain containing 2	76574	84879	major facilitator superfamily domain containing2	MFSD2	1553386_at
	G0s2	G0/G1 switch gene 2	14373	50486	G0/G1switch 2	G0S2	213524_s_at
1416855_at	Gas1	growth arrest specific 1	14451	2619	growth arrest-specific 1	GAS1	204456_s_at
	Gfpt2	glutamine fructose-6-phosphate transaminase 2	14584	9945	glutamine-fructose-6-phosphate transaminase 2	GFPT2	205100_at
1434657_at	Gls	glutaminase	14660	2744	glutaminase	GLS	203157_s_at
1415812_at	Gsn	gelsolin	227753	2934	gelsolin (amyloidosis, Finnish type)	GSN	200696_s_at
1421031_a_at	2310016C08Rik	RIKEN cDNA 2310016C08 gene	69573	29923	hypoxia-inducible protein 2	HIG2	1554452_a_at
1417702_a_at	Hnmt	histamine N-methyltransferase	140483	3176	histamine N-methyltransferase	HNMT	1554303_at
1425282_at	Ibrdc2	IBR domain containing 2	218215	255488	IBR domain containing 2	IBRDC2	228153_at
1424067_at	Icam1	intercellular adhesion molecule	15894	3383	intercellular adhesion molecule 1 (CD54), humanrhinovirus receptor	ICAM1	202637_s_at
1417156_at	Krt1-19	keratin complex 1, acidic, gene 19	16669	3880	keratin 19	KRT19	201650_at
1421101_a_at	Ldb2	LIM domain binding 2	16826	9079	LIM domain binding 2	LDB2	206481_s_at
1455056_at	Lmo7	LIM domain only 7	380928	4008	LIM domain 7	LMO7	1556377_s_at
1416376_at	1810014L12Rik	RIKEN cDNA 1810014L12 gene	69071	27346	hypothetical protein MAC30	MAC30	212279_at
1422025_at	Mitf	microphthalmia-associated transcription factor	17342	4286	microphthalmia-associated transcription factor	MITF	1554874_at
1454867_at	Mn1	meningioma 1	433938	4330	meningioma (disrupted in balanced translocation)1	MN1	205330_at
1421898_a_at	Mr1	major histocompatibility complex, class I-related	15064	3140	major histocompatibility complex, class I-related	MR1	207565_s_at
1434046_at	AA467197	expressed sequence AA467197	433470	84419	chromosome 15 open reading frame 48	C15orf48	223484_at
1421449_at	Csmd1	CUB and Sushi multiple domains 1	94109	64478	CUB and Sushi multiple domains 1	CSMD1	1553405_a_at
1427550_at	Peg10	paternally expressed 10	170676	23089	paternally expressed 10	PEG10	212092_at
1434071_a_at	Pelo	pelota homolog (Drosophila)	105083	53918	pelota homolog (Drosophila)	PELO	1553140_at
1416432_at	Pfkfb3	6-phosphofructo-2-kinase/fructose-2,6-biphosphatase 3	170768	5209	6-phosphofructo-2-kinase/fructose-2,6-biphosphatase 3	PFKFB3	202464_s_at
1434511_at	Phkb	phosphorylase kinase beta	102093	5257	phosphorylase kinase, beta	PHKB	202738_s_at
1425338_at	Plcb4	phospholipase C, beta 4	18798	5332	phospholipase C, beta 4	PLCB4	203895_at
1427885_at	Pold4	polymerase (DNA-directed), delta 4	69745	57804	polymerase (DNA-directed), delta 4	POLD4	202996_at
1420637_at	Prps2	phosphoribosyl pyrophosphate synthetase 2	110639	5634	phosphoribosyl pyrophosphate synthetase 2	PRPS2	203401_at
1439747_at	Ptges	prostaglandin E synthase	64292	9536	prostaglandin E synthase	PTGES	207388_s_at
1417262_at	Ptgs2	prostaglandin-endoperoxide synthase 2	19225	5743	prostaglandin-endoperoxide synthase 2(prostaglandin G/H synthase and cyclooxygenase)	PTGS2	1554997_a_at
1418892_at	Rhoj	ras homolog gene family, member	80837	57381	ras homolog gene family, member J	RHOJ	1555234_a_at
1429459_at	Sema3d	sema domain, immunoglobulin domain (Ig), short basic domain, secreted, (semaphorin) 3D	108151	223117	sema domain, immunoglobulin domain (Ig), shortbasic domain, secreted, (semaphorin) 3D	SEMA3D	215324_at
1419082_at	Serpinb2	serine (or cysteine) peptidase inhibitor, clade B, member 2	18788	5055	serpin peptidase inhibitor, clade B(ovalbumin), member 2	SERPINB2	204614_at
	Serpinb3d	serine (or cysteine) peptidase inhibitor, clade B (ovalbumin), member 3D	394252	6317	serpin peptidase inhibitor, clade B(ovalbumin), member 3	SERPINB3	209719_x_at
1437517_x_at	Serpinb3a	serine (or cysteine) peptidase inhibitor, clade B (ovalbumin), member 3A	20248	6318	serpin peptidase inhibitor, clade B(ovalbumin), member 4	SERPINB4	210413_x_at
	Slc43a3	solute carrier family 43, member 3	58207	29015	solute carrier family 43, member 3	SLC43A3	210692_s_at
1417193_at	Sod2	superoxide dismutase 2, mitochondrial	20656	6648	superoxide dismutase 2, mitochondrial	SOD2	215078_at
1416589_at	Sparc	secreted acidic cysteine rich glycoprotein	20692	6678	secreted protein, acidic, cysteine-rich(osteonectin)	SPARC	200665_s_at
1421984_at	Stc1	stanniocalcin 1	20855	6781	stanniocalcin 1	STC1	204595_s_at
1431883_at	Tac1	tachykinin 1	21333	6863	tachykinin, precursor 1 (substance K, substanceP, neurokinin 1, neurokinin 2, neuromedin L, neurokinin alpha, neuropeptide K,neuropeptide gamma	TAC1	206552_s_at
1418547_at	Tfpi2	tissue factor pathway inhibitor 2	21789	7980	tissue factor pathway inhibitor 2	TFPI2	209277_at
1449041_a_at	Trip6	thyroid hormone receptor interactor 6	22051	7205	thyroid hormone receptor interactor 6	TRIP6	209129_at
1419762_at	Ubd	ubiquitin D	24108	10537	ubiquitin D	UBD	205890_s_at
1418631_at	Ube2h	ubiquitin-conjugating enzyme E2H	22214	7328	ubiquitin-conjugating enzyme E2H (UBC8 homolog,yeast)	UBE2H	217799_x_at
	Ube2l6	ubiquitin-conjugating enzyme E2L 6	56791	9246	ubiquitin-conjugating enzyme E2L 6	UBE2L6	201649_at
1433621_at	Wdr41	WD repeat domain 41	218460	55255	WD repeat domain 41	WDR41	218055_s_at
1449289_a_at	B2m	beta-2 microglobulin	12010	567	beta-2-microglobulin	B2M	201891_s_at
1448436_a_at	Irf1	interferon regulatory factor 1	16362	3659	interferon regulatory factor 1	IRF1	202531_at
1421210_at	C2ta	class II transactivator	12265	4261	class II, major histocompatibility complex,transactivator	CIITA	205101_at
1418911_s_at	Acsl4	acyl-CoA synthetase long-chain family member 4	50790	2182	acyl-CoA synthetase long-chain family member 4	ACSL4	1557418_at
1420912_at	Aff4	AF4/FMR2 family, member 4	93736	27125	AF4/FMR2 family, member 4	AFF4	1555435_at
1417208_at	Amacr	alpha-methylacyl-CoA racemase	17117	23600	alpha-methylacyl-CoA racemase	AMACR	209424_s_at
1417478_a_at	4930511A21Rik	RIKEN cDNA 4930511A21 gene	59032	55012	chromosome 14 open reading frame 10	C14orf10	1569894_at
1435370_a_at	Ces3	carboxylesterase 3	104158	1066	carboxylesterase 1 (monocyte/macrophage serineesterase 1)	CES1	209616_s_at
1433439_at	Cpne1	copine I	266692	8904	copine I	CPNE1	206918_s_at
1431021_at	Cyb561d1	cytochrome b-561 domain containing 1	72023	284613	cytochrome b-561 domain containing 1	CYB561D1
1417307_at	Dmd	dystrophin, muscular dystrophy	13405	1756	dystrophin (muscular dystrophy, Duchenne andBecker types)	DMD	203881_s_at
1418648_at	Egln3	EGL nine homolog 3 (C. elegans)	112407	112399	egl nine homolog 3 (C. elegans)	EGLN3	219232_s_at
1415962_at	Eif3s3	eukaryotic translation initiation factor 3, subunit 3 (gamma)	68135	8667	eukaryotic translation initiation factor 3,subunit 3 gamma, 40kDa	EIF3S3	201592_at
1416023_at	Fabp3	fatty acid binding protein 3, muscle and heart	14077	2170	fatty acid binding protein 3, muscle and heart(mammary-derived growth inhibitor)	FABP3	205738_s_at
1417969_at	Fbxo31	F-box only protein 31	76454	79791	F-box protein 31	FBXO31	219784_at
1429499_at	Fbxo5	F-box only protein 5	67141	26271	F-box protein 5	FBXO5	218875_s_at
1421173_at	Irf4	interferon regulatory factor 4	16364	3662	interferon regulatory factor 4	IRF4	204562_at
1448746_at	Nbn	nibrin	27354	4683	nibrin	NBN	202905_x_at
1432517_a_at	Nnmt	nicotinamide N-methyltransferase	18113	4837	nicotinamide N-methyltransferase	NNMT	202237_at
1421515_at	Nr6a1	nuclear receptor subfamily 6, group A, member 1	14536	2649	nuclear receptor subfamily 6, group A, member 1	NR6A1	207742_s_at
1429178_at	Odz3	odd Oz/ten-m homolog 3 (Drosophila)	23965	55714	odz, odd Oz/ten-m homolog 3 (Drosophila)	ODZ3	1559661_at
1428808_at	Prickle2	prickle-like 2 (Drosophila)	243548	166336	prickle-like 2 (Drosophila)	PRICKLE2	1561676_at
1416753_at	Prkar1b	protein kinase, cAMP dependent regulatory, type I beta	19085	5575	protein kinase, cAMP-dependent, regulatory,type I, beta	PRKAR1B	212555_at
1429380_at	Rgs12	regulator of G-protein signaling 12	71729	6002	regulator of G-protein signalling 12	RGS12	1555022_at
1428656_at	Rnasen	ribonuclease III, nuclear	14000	29102	ribonuclease III, nuclear	RNASEN	218269_at
1460175_at	Rps23	ribosomal protein S23	66475	6228	ribosomal protein S23	RPS23	200926_at
1426406_at	2410195B05Rik	RIKEN cDNA 2410195B05 gene	67956	387893	PR/SET domain containing protein 8	SET8	220200_s_at
1419543_a_at	Sfrs10	splicing factor, arginine/serine-rich 10 (transformer 2 homolog, Drosophila)	20462	6434	splicing factor, arginine/serine-rich 10(transformer 2 homolog, Drosophila)	SFRS10	200892_s_at
1415892_at	Sgpl1	sphingosine phosphate lyase 1	20397	8879	sphingosine-1-phosphate lyase 1	SGPL1	208381_s_at
1429951_at	Ssbp2	single-stranded DNA binding protein 2	66970	23635	single-stranded DNA binding protein 2	SSBP2	1557452_at
1456039_at	Snx14	sorting nexin 14	244962	57231	sorting nexin 14	SNX14	225101_s_at
	LOC434360	similar to TAR RNA binding protein 1	434360	6894	TAR (HIV) RNA binding protein 1	TARBP1	202813_at
1460204_at	Tec	cytoplasmic tyrosine kinase, Dscr28C related (Drosophila)	21682	7006	tec protein tyrosine kinase	TEC	206301_at
1423112_at	Ube2d3	ubiquitin-conjugating enzyme E2D 3 (UBC4/5 homolog, yeast)	66105	7323	ubiquitin-conjugating enzyme E2D 3 (UBC4/5homolog, yeast)	UBE2D3	1562878_at
1426461_at	Ugp2	UDP-glucose pyrophosphorylase 2	216558	7360	UDP-glucose pyrophosphorylase 2	UGP2	205480_s_at
1433593_at	Ypel5	yippee-like 5 (Drosophila)	383295	51646	yippee-like 5 (Drosophila)	YPEL5	217783_s_at
1417262_at	Ptgs2	prostaglandin-endoperoxide synthase 2	19225	5743	prostaglandin-endoperoxide synthase 2(prostaglandin G/H synthase and cyclooxygenase)	PTGS2	1554997_a_at
			No ortholog	11214	A kinase (PRKA) anchor protein 13	AKAP13	208325_s_at
			No ortholog	5266	peptidase inhibitor 3, skin-derived (SKALP)	PI3	203691_at
			No ortholog	1033	cyclin-dependent kinase inhibitor 3(CDK2-associated dual specificity phosphatase)	CDKN3	1555758_a_at
			No ortholog	407975	chromosome 13 open reading frame 25	C13orf25	232291_at
			No ortholog	8997	kalirin, RhoGEF kinase	KALRN	205635_at
			No ortholog	85480	thymic stromal lymphopoietin	TSLP	235737_at
			No ortholog	5032	purinergic receptor P2Y, G-protein coupled, 11	P2RY11	214546_s_at
			No ortholog	1347	cytochrome c oxidase subunit VIIa polypeptide 2 (liver)	COX7A2	201597_at
